# Supplementary material for: Laplacian Spectra of Persistent Structures in Taiwan, Singapore, and US Stock Markets
Source: Entropy (Basel). 2023 May 25;25(6):846. doi: 10.3390/e25060846 (PMC10297551; doi:10.3390/e25060846)
Supplement: Supplementary file 1 [file entropy-25-00846-s001.zip]

Archive with 1 entries (1 files):
- entropy-2289932-supplementary.pdf
